# Supplementary material for: Self-Expandable Metal Stent in the Management of Malignant Airway Disorders
Source: Front Med (Lausanne). 2022 Jul 7;9:902488. doi: 10.3389/fmed.2022.902488 (PMC9302573; doi:10.3389/fmed.2022.902488)
Supplement: Supplementary file 1 [file Table_1.XLSX]

## Sheet: Sheet1
Patient number	Resson for SEMS(malignant CAO=1, malignnat TEF=2)	Gender (male=1, female=0)	Age (years)	Height (m)	Weight (kg)	BMI (kg/m2)	BMI groups (BMI<18.5, =1; 18.5≤ BMI<24, =2；24≤BMI<28, =3；BMI≥28kg/m2, =4）	Cough (yes=1, no=0)	Hemoptysis (yes=1, no=0)	Chest pain (yes=1, no=0)	Dyspnea (yes=1, no=0)	Choking on water (yes=1, no=0)	Dysphagia (yes=1, no=0)	Smoking history (yes=1, no=0)	Tumor resection history (yes=1, no=0)	Hypertension (yes=1, no=0)	Diabetes (yes=1, no=0)	Coronary artery disease (yes=1, no=0)	Renal insufficiency (yes=1, no=0)	Liver insufficiency (yes=1, no=0)	Chronic obstructive pulmonary disease (yes=1, no=0)	Other comobidities (yes=1, no=0)	Pathological diagnosis (LUSC=1, LUAD=2, SCLC=3, Escc=4, others=5)	Total leukocyte counts (109/L)	Neutrophil percentage (%)	Neutrophil absolute counts (109/L)	Procalcitonin levels (μg/L)	C-reactive protein levels (mg/L)	Red blood cell count (109/L)	Hemoglobin levels (g/L)	Hematocrit (%)	Platelet counts (109/L)	Lymphocyte percentage (%)	Albumin levels (g/L)	Total bilirubin (μmol/L)	Direct bilirubin (μmol/L)	Alanine transaminase （U/L）	Aspartate transaminase (U/L)	Urea nitrogen （mmol/L）	Creatinine （μmol/L）	Prothrombin time (s)	Activated partial prothrombin time (s)	Fibrinogen (g/L)	D-dimer (mg/L)	Sputum cultures (positive=1, negative=0)	Mediastinal metastases on chest CT (yes=1, no=0)	Inflammatory lesions on chest CT (yes=1, no=0)	Upper third trachea (yes=1, no=0)	Middle third trachea (yes=1, no=0)
1	1	0	69岁	1.54	30	12.65	1	1	0	0	1	0	0	0	1	0	0	0	0	0	0	0	4	7.33	80.4	5.89	<0.05	5.3	3.73	117	35.2	260	13.1	38	18.8	2.5	20	15	3	42	12.2	27.8	3.58	0.57	0	0	0	1	0
2	1	0	52	1.56	35	14.38	1	1	0	0	1	0	0	0	0	0	0	1	0	0	0	0	1	8.14	91.7	7.46	<0.05	31.52	3.89	109	32.1	427	5	31	14.9	2.7	18	11	3.7	38	12.7	27.7	4.35	1.53	0	1	1	0	0
3	2	1	52	1.67	58	20.8	2	0	0	0	0	1	0	1	0	0	0	0	0	0	0	1	4	2.1	74.7	1.57	NA	9.5	2.99	88	27.4	68	15.7	35	8.6	0.6	26	17	7.7	54	13.1	23.9	2.83	0.99	0	0	1	0	0
4	2	0	65	1.53	38	16.23	1	0	0	0	0	1	0	0	1	0	0	0	0	0	0	0	4	5.01	89.2	4.47	0.06	37.26	3.36	95	28.5	362	5.8	31	7.4	1.2	21	20	6.8	44	12.7	28.2	6.22	0.34	0	1	1	0	0
5	1	0	55	1.55	41	17.07	1	1	0	0	1	0	0	0	1	0	0	0	0	0	0	0	4	4.79	85.5	4.1	<0.05	<5	3.08	100	31.2	236	6.7	35	9.6	2.3	19	20	5.3	52	11.6	26.2	2.8	0.84	0	0	0	0	0
6	1	1	62	1.6	41	16.02	1	0	0	0	1	0	0	1	1	0	0	0	0	0	1	0	4	7.49	95.1	7.12	0.6	>90	3.82	111	33.6	236	1.7	29	8.3	3.1	92	62	9.3	44	13.5	28.4	6.31	0.42	1	1	0	0	1
7	1	0	64	1.5	42	18.67	2	1	0	0	1	0	0	0	0	1	0	0	0	0	0	0	2	5.81	77.5	4.5	<0.05	NA	3.16	92	29.2	423	11.7	36	12.1	6.3	22	10	3.7	52	13.9	32.8	5.2	0.29	0	1	0	0	0
8	1	1	78	1.58	43	17.22	1	1	0	0	1	0	0	1	0	1	0	0	0	0	0	0	2	5.42	75.5	4.09	0.06	39.8	4.21	111	34.7	333	14	34	7	1.5	18	24	6.8	85	13.1	30.1	5.45	NA	0	1	0	0	1
9	1	1	50	1.7	43	14.88	1	0	0	0	1	0	1	0	1	0	0	0	0	0	0	0	4	5.39	79.8	4.3	0.1	37.8	3.88	131	36.5	175	12.2	43	21.2	4.8	31	16	3.5	51	11.7	23.3	6.85	NA	0	1	0	1	1
10	1	0	70	1.55	44	18.31	1	1	0	0	1	0	0	0	1	0	0	0	0	0	0	0		6.33	76.4	4.84	<0.05	<5	4.26	129	39.1	241	17.9	42	11.8	4.5	14	22	5	47	11.4	22.9	2.1	1.61	0	0	0	0	0
11	1	0	50	1.55	45	18.73	2	1	0	0	1	0	0	0	1	0	0	0	0	0	0	0	4	5.18	54.2	2.81	<0.02	<5	4.14	123	38	208	30.1	46	2	0.2	21	29	4.7	57	12.6	30.9	2.79	0.12	0	0	0	0	0
12	2	0	54	1.56	50	20.55	2	1	0	0	0	1	0	0	1	0	0	0	0	0	0	1	4	8.65	97.2	8.41	0.19	>90	3.07	94	29	233	2.2	31	10.8	5.2	23	24	4.7	37	13	28.4	6.93	1.8	0	0	0	1	0
13	1	1	78	1.67	45.5	16.31	1	1	0	0	1	0	0	1	0	0	0	0	0	0	1	1	2	6.58	88.6	5.83	0.21	58.1	4	116	34.6	284	5.5	34	13.2	8	14	20	5	76	11.4	28.6	4.4	2.01	0	1	0	0	1
14	2	1	69	1.6	46	17.97	1	1	0	0	0	1	0	1	1	0	0	0	0	0	0	0	4	5.04	81.9	4.13	<0.05	57.9	4.61	96	31	285	10.7	30	4.3	0.1	17	12	4.8	51	13.7	26	4.85	0.72	0	0	1	0	0
15	1	1	60	1.66	47	17.06	1	1	1	0	1	0	0	1	0	1	0	0	0	0	0	0	1	12.41	71.7	8.9	0.07	21.6	4.25	117	36.9	421	21	36	7.6	5.8	30	17	6	49	11.2	22.4	4.3	0.83	0	1	0	1	0
16	1	0	47	1.58	47.5	19.03	2	0	0	0	1	0	0	0	0	0	0	0	0	0	0	0	2	4.78	66.1	3.16	<0.05	16.9	4.18	106	34	231	23.8	39	12.9	7	12	15	4.1	49	12.5	32.7	2.13	0.27	0	1	0	0	1
17	1	0	73	1.55	48	19.98	2	1	1	0	0	0	0	0	0	0	0	0	0	0	0	0	2	6.09	83.8	5.1	<0.05	18.53	3.9	125	37.2	201	14.9	40	5.2	1.1	19	27	5.5	46	11.2	20.2	2.88	0.23	0	0	0	0	0
18	1	0	57	1.58	48	19.23	2	0	0	0	1	0	0	0	0	0	0	0	0	0	0	0	5	6.25	81.6	5.1	48.5	<5	4.4	142	42.9	205	11.2	39	8.7	0.1	37	21	3.6	45	9.5	18.9	3.08	NA	0	0	0	1	0
19	1	0	63	1.6	48	18.75	2	0	0	0	1	0	1	0	0	0	0	0	0	0	0	0	4	7.09	84.2	5.97	<0.05	NA	4.58	137	40.8	238	12.4	38	8.8	3.9	6	10	5.9	64	11.6	26.2	3.51	NA	0	1	0	1	0
20	1	1	71	1.62	48	18.29	1	0	0	0	1	0	0	1	0	0	0	0	0	0	0	0	4	4.26	87.1	3.71	0.18	6.9	4.02	120	38.3	83	6.8	34	21.6	5.8	38	30	11.4	75	11.4	60.8	2.55	4.99	0	1	0	0	0
21	1	0	41	1.7	49	16.96	1	1	0	0	1	0	0	0	1	0	0	0	0	0	0	0	5	6.95	65.6	4.56	<0.05	2.24	4.28	135	40.3	276	25.2	39	10.1	4.1	32	21	3.8	54	10.8	26.6	2.67	NA	0	1	0	0	0
22	2	1	63	1.68	65	23.03	2	1	0	0	1	0	0	1	0	1	0	0	0	0	1	0	4	7.45	69.3	5.16	NA	NA	3.29	90	29.1	348	21.6	26	5.5	4.6	22	15	4.3	67	11.4	25.5	4.65	1.97	0	0	0	0	0
23	1	0	56	1.58	50	20.03	2	1	0	0	1	0	0	0	1	0	0	0	0	0	0	0	4	8.97	93.2	8.36	<0.05	<5	4.74	138	41.4	333	4.8	42	11.8	3.1	28	22	2.6	36	10.4	22	2.28	4.75	0	0	0	0	0
24	1	1	59	1.59	50	19.78	2	1	1	0	0	0	0	1	0	0	0	0	0	0	0	0	1	7.11	64.8	4.61	0.02	8.66	4.28	137	41.6	233	28.7	43	13.2	0.4	12.8	22	2.8	58	11.8	20.8	4.25	NA	0	1	0	0	0
25	1	1	58	1.6	50	19.53	2	1	0	0	0	0	0	1	0	0	0	0	0	0	1	0	3	6.11	67.4	4.12	0.32	56.8	4.18	128	38.2	281	18.2	37	10.7	4.4	17	22	6	5.1	13.8	29.5	6.1	0.82	0	1	1	0	0
26	1	0	42	1.62	50	19.05	2	0	0	0	1	0	1	0	0	0	0	0	0	0	0	0	2	11.19	83.9	9.39	<0.05	20.9	4.8	138	40	212	6.6	41	12.5	9.1	20	18	3.7	56	14	26	4.13	1.14	0	1	0	0	0
27	1	1	53	1.65	50	18.37	1	0	0	0	1	0	0	1	0	0	0	0	0	0	0	0	3	20.04	96.3	19.3	<0.05	7.2	4.98	141	42.6	261	2.5	40	13.5	3.7	23	22	8.2	64	12.2	27	2.58	0.48	0	1	0	0	0
28	1	0	73	1.53	51.5	22	2	1	0	0	1	0	0	0	1	1	0	0	0	0	0	0	2	12.65	94.2	11.92	<0.05	28.1	5.37	161	47.4	218	4.9	47	23.2	5.2	27	44	5.4	72	12.3	22.9	3.32	0.6	1	1	0	0	1
29	1	0	62	1.59	52	20.57	2	0	0	0	1	0	0	0	1	0	0	0	0	0	0	0	4	12.93	97.2	12.57	<0.05	30.5	3.84	112	33.4	384	1.6	35	17.6	6.5	30	28	2.4	49	12.9	23.6	6.24	0.41	1	0	0	0	1
30	1	0	68	1.6	52	20.31	2	1	1	0	1	0	0	0	0	0	0	0	0	0	0	0	1	16.75	88.6	14.84	<0.05	>90	4.09	114	35.2	279	5.5	33	9.9	0.6	33	16	3.4	45	11.9	32.6	9.1	2.18	0	1	0	0	0
31	2	1	69	1.72	55	18.59	2	1	0	0	0	1	0	1	1	0	0	0	0	0	0	0	4	8.65	86	7.44	0.11	NA	3.69	112	34.7	211	6.1	38	10.3	5.7	19	22	7.9	53	13.4	38.9	4.55	NA	1	0	1	1	0
32	2	1	57	1.6	39.5	15.43	1	0	0	0	0	1	1	0	1	0	0	0	0	0	0	1	4	8.68	78.3	6.8	NA	21.9	3.73	111	33.3	320	16.6	30	11.4	9.5	21	21	4.1	75	13.7	34.9	3.35	0.66	1	0	1	1	0
33	1	1	59	1.69	52	18.21	1	1	0	0	1	0	0	1	1	0	0	0	0	0	0	0	4	11.29	91.1	10.29	<0.05	60.8	3.53	121	35.4	375	4.5	34	6.4	4	4	26	5.3	46	12.9	25.2	4.88	0.89	0	1	0	0	1
34	1	1	73	1.65	53	19.47	2	1	1	0	1	0	0	1	0	1	0	0	0	0	1	1	1	14.58	79.2	11.55	<0.05	49.4	4.37	120	37.3	329	12.4	38	6.6	4.2	18	26	7.6	59	10.9	23.5	6.81	0.41	1	1	1	0	0
35	1	1	68	1.65	53	19.47	2	1	0	0	1	0	0	1	1	1	0	0	0	0	0	1	4	18.81	82.8	15.59	0.88	54.73	5.18	166	45，4	142	4.3	40	76.2	2.9	26	16	9.1	69	14.2	40	4.87	0.63	0	0	0	0	0
36	1	0	64	1.58	54	21.63	2	0	0	0	1	0	0	0	0	1	0	0	0	0	0	0	3	7.32	75.3	5.51	0.22	>90	4.01	120	36.5	228	15.8	41	10.3	5.8	23	16	5.8	57	11.2	20.9	4.56	0.51	0	1	0	0	0
37	1	0	57	1.62	54	20.58	2	1	0	0	1	0	0	0	0	0	0	0	0	0	0	0	1	10.66	87	9.27	<0.05	55.7	3.41	104	33.1	288	4.8	33	14.6	0.4	23	9	4	50	12.8	26.4	5	0.55	0	1	0	0	1
38	1	1	69	1.63	54	20.32	2	1	0	0	1	0	0	1	1	0	0	0	0	0	0	0	4	6.74	43.8	2.95	<0.05	5	2.73	84	25.9	142	45	34	15.4	2	41	46	8	54	12.2	37.6	3.58	NA	0	1	0	0	1
39	1	1	56	1.72	54	18.25	1	1	0	0	1	0	0	1	1	1	0	0	0	0	0	0	4	9.21	95.2	8.77	NA	6.79	4.33	127	38	268	2.6	43	10.2	3.7	20	15	4	40	12.9	21.6	3.75	0.25	0	0	0	0	0
40	1	0	47	1.55	54.5	22.68	2	1	0	0	1	0	0	0	0	0	0	0	0	0	0	1	1	13.45	82	11.03	<0.05	7	4.01	117	36.1	413	15.4	36	7.2	2.1	24	15	5.9	60	11.4	27.5	2.97	NA	0	0	0	0	1
41	1	0	60	1.55	55	22.89	2	0	0	0	1	1	0	0	0	1	0	0	0	0	1	0	4	7.44	91.2	6.79	NA	23.2	3.54	114	34.8	415	4.8	41	4.4	1.5	16	14	7.8	52	11.1	19.7	5.7	1.06	0	0	1	0	1
42	1	0	75	1.56	55	22.6	2	0	0	0	1	1	1	0	0	1	0	0	0	0	0	0	4	8.31	81.7	6.79	<0.05	79.4	3.72	113	34.5	57	9.6	39	19.4	12.9	19	29	5.3	55	12.3	24.8	5.14	0.28	0	0	0	1	1
43	2	1	61	1.7	55	19.03	2	1	0	0	0	1	0	1	1	0	0	0	0	0	0	0	4	7.69	86.6	6.59	2.6	80.4	3.85	107	33.6	335	8.8	38	7	4.6	12	18	9.3	84	13.6	33.8	4.51	1.72	1	0	1	0	1
44	2	0	75	1.68	55	19.49	2	0	0	0	0	1	1	0	0	0	0	0	0	0	0	0	4	8.17	79.4	6.49	0.18	>90	3.32	102	29.6	257	15.1	33	13.2	8.3	15	17	4.1	41	13.2	28.4	6.81	0.46	1	1	1	0	0
45	2	1	58	1.75	60	19.59	2	0	0	0	1	1	0	1	0	0	0	0	0	0	0	0	5	10.93	93.6	10.23	5.04	55.8	3.38	102	30.2	121	2.2	28	9.3	6.2	37	14	8.7	45	12.3	37	5.44	7.5	0	0	1	0	0
46	1	1	70	1.67	55	19.72	2	0	1	0	1	0	0	1	0	0	0	0	0	0	0	0	1	6.63	75	4.97	NA	19	3.7	111	34.2	192	15.4	42	16.5	4.4	34	20	7.5	75	11.7	26.2	5.17	12	0	1	0	0	1
47	2	1	64	1.6	52	20.31	2	1	0	0	0	0	1	1	1	0	0	0	0	0	0	0	4	7.77	88	6.84	0.07	41.55	3.73	109	33.8	242	5.4	28	13.5	5	41	29	5.9	53	19.3	30.9	6.66	1.46	1	1	1	0	1
48	2	1	73	1.65	55	20.2	2	0	0	0	0	1	1	1	0	0	0	1	0	0	0	1	4	8.14	87.6	7.13	NA	NA	3.35	104	31.4	205	6.4	26	13.6	8.1	16	11	2.7	50	14.6	28.8	4.47	0.75	0	0	1	0	0
49	2	1	63	1.72	56	18.93	2	1	0	0	1	0	0	1	0	0	0	0	0	0	0	0	4	5.3	96.7	5.13	1.93	68.85	3.39	103	31.8	170	2.5	23	8.5	6.7	41	36	6.1	72	13	41.9	5.78	0.34	1	1	0	0	0
50	1	1	54	1.73	55	18.38	1	0	0	0	1	0	0	1	0	0	0	0	0	0	0	0	1	10.88	87.7	9.54	0.14	64.66	3.07	120	34.4	272	7.3	42	23.2	5.1	68	48	2.8	47	12.4	27	3.93	0.31	0	0	0	0	1
51	1	1	59	1.6	56	21.88	2	0	0	0	1	0	0	1	0	0	0	0	0	0	0	0	5	8.63	83.2	7.18	<0.05	6	4.52	122	37.8	307	8.7	43	12.1	3.9	27	15	5.9	74	11.1	23.1	2.54	0.37	0	0	0	0	0
52	1	1	68	1.6	56	21.88	2	0	0	0	1	0	0	1	0	0	0	0	0	0	0	0	4	9.86	80.4	7.93	0.23	69.5	2.28	67	21.2	558	11.7	27	2.1	1.4	10	20	6.1	79	13.6	38.5	4.84	2.05	1	1	0	0	0
53	1	1	56	1.65	56	20.57	2	1	0	0	1	0	0	1	0	0	0	0	0	0	0	0	1	8.86	83.4	7.39	NA	44.7	4.37	138	40.9	272	8.4	43	3.9	0.9	33	30	3.3	84	11.3	24.5	3.27	0.14	0	1	0	0	1
54	1	1	67	1.68	56	19.84	2	1	0	0	1	0	0	1	0	0	0	0	0	0	1	0	4	6.84	86	5.88	NA	NA	3.55	115	34.3	115	4.5	36	7.4	4.3	22	22	5.1	85	12.8	29.2	2.91	0.58	0	0	0	1	0
55	1	1	58	1.68	56	19.84	2	0	0	0	1	0	0	1	1	0	0	0	0	0	0	0	4	37.97	91.7	34.78	0.1	24.17	4.01	124	37.4	348	3.7	44	13.6	8	21	13	7.5	66	12.1	21	4.32	0.42	0	1	0	0	1
56	2	1	67	1.7	60	20.76	2	1	0	0	0	0	0	1	1	0	0	0	0	0	0	1	4	8.21	73.5	6.03	<0.05	29	4.49	115	37.3	260	14.7	33	6.1	0.9	22	21	3.6	52	11.6	29.2	4.88	0.36	0	0	1	1	0
57	2	1	60	1.7	56.5	19.55	2	1	1	0	1	0	0	1	0	0	0	0	0	0	1	1	3	4.79	68.3	3.27	0.07	37.2	4.46	141	41.2	181	16.9	36	7.4	4.6	17	25	2.9	54	12	27.5	4	0.76	0	1	0	1	1
58	2	1	76	1.68	62.5	22.14	2	0	0	0	1	0	0	1	1	1	0	0	0	0	0	0	4	4.26	94.4	4.02	27.56	>90	2.6	95	29.4	98	2.3	26	32.7	6.9	23	15	9	66	18.8	43.9	6.4	5.12	1	1	1	0	0
59	2	1	73	1.72	60	20.28	2	1	0	0	0	0	1	1	0	0	0	0	0	0	0	0	4	5.03	86.5	4.35	0.28	85.5	3.37	116	33.3	95	11.1	40	16.4	6.7	42	43	5.8	42	13.2	28.4	4.71	0.6	0	0	0	0	0
60	1	1	70	1.7	58	20.07	2	1	0	1	1	0	0	1	0	0	0	0	0	0	1	0	1	7.72	78.9	6.09	NA	NA	3.21	94	28	436	10.8	28	14.5	8	66	39	2.8	46	15.3	38.9	5.55	0.88	0	1	0	0	0
61	2	1	67	1.7	59	20.42	2	1	0	0	0	1	0	1	1	0	1	0	0	0	0	1	4	4.66	92.1	4.29	0.2	33.93	3.12	100	31.2	191	5.4	30	11.4	3	37	25	6.7	61	14.5	36.6	5	1.45	1	0	1	0	0
62	1	0	61	1.58	60	24.03	3	1	0	0	1	0	0	0	0	0	0	0	0	0	0	0	4	13.97	96.5	13.48	0.05	<5	4.3	131	39.9	246	1.8	44	24.5	13.4	60	73	5	53	11.9	17.7	3.6	7.19	0	0	0	1	1
63	1	1	72	1.62	60	22.86	2	1	0	0	1	0	0	1	0	0	0	0	0	0	0	0	1	9.4	72.7	6.83	0.12	25.8	4.36	142	42.5	309	14.1	43	6	0.5	19	15	3.1	53	12.3	23.2	4.11	0.45	0	1	0	0	0
64	1	0	71	1.64	60	22.31	2	1	0	0	0	0	0	0	0	0	0	0	0	0	0	0	2	10.13	90.8	9.2	0.08	31.5	4.16	127	37.9	159	5.8	27	9	3.9	39	35	11.2	64	11.1	21.7	2.36	4.79	0	1	0	0	0
65	1	1	51	1.65	60	22.04	2	0	0	0	0	0	1	1	0	0	0	0	0	0	0	0	4	11.06	69.7	7.71	0.71	67.6	4.13	116	37.2	360	17.4	30	2.2	5.6	5	8	4	62	13.7	39.2	4.96	0.4	0	0	1	0	1
66	1	1	53	1.65	60	22.04	2	0	1	0	0	0	0	1	1	0	0	0	0	0	0	0	1	4.44	80.8	3.59	<0.05	>90	3.59	107	32.5	178	12.6	35	23.4	7.3	16	16	2.8	39	12.2	24.8	6.74	1.4	0	1	0	0	0
67	1	1	63	1.68	60	21.26	2	0	0	0	1	0	0	0	0	1	1	1	0	0	0	0	5	11.47	89.2	10.23	<0.05	44.2	4.32	130	38.5	159	6.3	37	21.1	3.6	24	17	3.8	49	12.3	20.1	6.35	2.08	0	1	0	0	1
68	1	1	63	1.7	60	20.76	2	0	0	0	1	0	0	1	0	0	0	0	0	0	0	0	1	15.34	94.1	14.44	NA	30.6	4.13	124	38.2	349	3.1	34	4.8	1.6	186	57	5.1	69	12.7	27.2	4.06	9.95	0	0	1	0	0
69	2	1	62	1.6	55	21.48	2	1	0	0	0	1	0	1	1	0	0	0	0	0	0	0	4	7.39	88.3	6.53	1.01	>90	3.49	107	32	226	8.1	26	12.2	2.7	146	42	6	36	12.1	28.3	3.75	4.35	1	0	1	0	1
70	1	1	72	1.7	60	20.76	2	1	0	0	1	0	0	0	0	1	0	0	0	0	0	0	1	10.08	77.4	7.8	0.07	45.2	4.45136	136	39.6	267	12.8	34	5.8	4.7	33	28	8.7	99	12.1	25.9	5.89	0.89	0	0	0	0	0
71	1	1	66	1.72	60	20.28	2	0	0	0	1	0	0	1	0	0	0	0	0	0	0	0	4	8.19	92.9	7.61	2.67	29.6	3.81	104	32.9	477	6.2	34	4	1.6	9	12	9.3	42	11	24.9	4.88	0.52	1	1	0	0	0
72	2	0	70	1.58	45	18.03	1	0	0	0	0	1	0	0	1	0	0	0	0	0	0	0	4	2.82	64.5	1.82	<0.05	75.3	3.22	102	30.3	180	22	31	9.8	3.3	20	10	3.4	52	12.2	20.4	1.37	NA	1	0	1	0	0
73	2	1	47	1.76	60	19.37	2	1	0	0	1	0	0	1	0	0	0	0	0	0	1	0	4	8.79	68.7	6.04	0.65	74	3.12	96	29.1	321	20.3	30	13.7	12.4	65	92	5.6	58	14.8	34	5.2	1.38	0	0	1	0	0
74	2	0	69	1.58	55	22.03	2	0	0	0	0	0	1	0	0	0	0	0	0	0	0	1	4	16.98	82.1	13.94	0.44	70.7	3.75	107	32.5	188	10.1	27	3.1	2.2	11	40	5.4	38	12.8	32.6	3.28	0.72	0	1	1	0	1
75	1	0	71	1.6	62	24.22	3	1	0	0	1	0	0	0	0	1	0	1	0	0	0	0	4	6.95	87.8	6.1	0.05	51.96	4.04	118	36.5	238	5	34	22.2	3.6	31	22	9	49	10.6	21.7	4.83	2.95	0	0	0	0	1
76	2	1	49	1.72	56	18.93	2	1	0	0	1	0	1	1	0	0	0	0	0	0	0	1	4	10.17	71.7	7.29	<0.05	23.7	3.93	106	33.8	485	18.5	39	9.3	7.7	9	15	4.8	57	12.5	27.5	4.13	0.39	0	1	1	1	0
77	1	1	62	1.65	63	23.14	2	0	0	0	1	0	0	0	1	0	0	0	0	0	0	0	1	5.59	88.3	4.94	NA	NA	2.91	96	29	204	8.6	44	6.5	2.5	8	25	6	92	12.6	30.7	4.71	1.12	0	1	0	0	0
78	1	1	68	1.72	63	21.3	2	0	1	0	1	0	0	1	0	1	1	0	0	0	0	0	1	11.24	68.5	7.71	<0.05	20	4.17	135	41.8	291	17.3	34	7.6	2.9	61	22	3.7	71	11	21.8	5.77	1.11	0	1	1	0	0
79	1	1	67	1.63	65	24.46	3	1	1	0	1	0	0	1	1	0	0	0	0	0	0	0	1	5.7	70.4	4.01	<0.05	<5	4.19	125	39.4	185	19.6	42	13.6	0.9	28	22	4.6	75	12.7	32.2	3.57	1.24	0	1	0	0	0
80	2	1	55	1.62	52	19.81	2	0	0	0	0	1	0	1	1	1	1	0	0	0	0	0	4	7.96	90.7	7.22	<0.05	39.8	3.9	121	35.4	249	5.4	43	15.9	11.2	22	23	4.9	48	13.4	23.2	4.88	1.07	1	0	1	0	0
81	1	1	72	1.7	65	22.49	2	1	0	0	1	0	0	1	0	0	0	0	0	0	1	0	1	11.01	90.5	9.96	<0.05	18.2	4.2	123	38.6	398	7.7	36	10.3	4	65	54	6.1	63	11.6	27.4	3.97	NA	0	0	1	0	0
82	1	1	47	1.72	65	21.97	2	1	0	0	1	0	0	1	0	0	0	0	0	0	0	0	1	10.33	81.7	8.44	0.05	35.3	4.71	148	43.8	330	8.7	38	7	6.9	21	17	4	50	11.9	27.2	6.1	0.66	0	0	1	0	0
83	1	1	60	1.62	66	25.15	3	0	0	0	1	0	0	1	0	1	0	0	0	0	0	1	1	6.89	67.6	4.66	0.12	21.89	3.41	116	34	87	18.9	30	19.7	8.8	39	47	2.1	53	13.3	31.7	2.15	3.18	0	1	0	0	0
84	1	0	72	1.65	67	24.61	3	0	0	0	1	0	0	0	0	1	0	0	0	0	0	1	2	6.16	82	5.05	0.03	<5	4.09	119	37.9	216	10.1	37	8.2	2	24	21	6.2	61	10.2	22.5	3.52	NA	0	1	0	0	0
85	1	1	58	1.69	67	23.46	2	0	0	0	1	0	0	1	0	1	0	0	0	0	0	0	1	9.52	94.1	8.96	<0.05	58.5	5.49	146	44.8	220	4.5	33	12	3.8	33	13	4.3	65	11.1	25.7	6.79	0.81	0	1	0	0	0
86	1	1	49	1.7	68	23.53	2	1	0	0	1	0	0	1	0	0	0	0	0	1	1	0	2	13.74	94.5	12.98	0.05	47.4	3.98	114	36.1	185	4.3	35	9.5	3.3	181	90	7.4	57	10.3	21.6	6.17	1.17	0	1	0	0	1
87	1	0	60	1.75	68	22.2	2	1	1	0	1	0	0	0	0	0	0	1	0	0	1	1	2	19.22	92.2	17.72	<0.05	14.3	4.16	130	38.9	268	4.1	38	7.4	0.7	33	28	6.1	51	12.3	23.2	2.7	1.3	1	1	0	0	0
88	1	1	67	1.63	68.5	25.78	3	0	0	0	1	0	0	1	0	0	0	0	0	0	0	0	1	6.48	72.6	4.7	NA	NA	3.09	103	30.7	260	13	37	12.8	5.8	34	25	4.7	82	10.5	20.6	7.09	NA	0	1	0	0	0
89	1	1	72	1.67	69	24.74	3	1	1	0	1	0	0	1	0	1	0	0	0	0	0	0	1	16.17	88.3	14.28	<0.05	26.2	4.27	140	42.5	177	5.6	56	15.8	3.4	31	24	4.2	58	14.3	31.3	4.29	NA	0	0	1	0	0
90	1	1	78	1.65	70	25.71	3	1	1	0	0	0	0	1	0	1	1	0	0	0	0	0	1	4.52	59.6	2.69	NA	NA	4.06	125	38.6	143	29.2	39	5.8	2.3	7	12	6	94	11.7	23.1	3.16	0.22	0	1	1	0	0
91	1	1	68	1.68	70	24.8	3	0	0	0	1	0	0	1	0	0	0	0	0	0	0	0	2	13.47	66.9	9.01	0.1	>90	4.15	107	34.2	394	12.5	28	10.9	6.5	54	52	5.1	45	14.1	32.9	5.78	3.24	0	1	0	0	1
92	1	1	61	1.7	70	24.22	3	1	1	0	1	0	0	1	0	1	1	0	0	0	0	1	2	8.36	77.8	6.5	0.08	31.3	4.99	138	43.3	280	11.1	34	11.6	5.6	23	21	6	54	11.4	22.9	5.2	0.59	0	0	0	0	0
93	1	1	51	1.71	70	23.94	2	1	0	0	0	0	0	0	0	0	0	0	0	0	0	0	1	4.56	77.4	3.53	0.09	40.4	3.72	121	35.8	309	14.9	40	8.9	8.7	36	28	6.7	96	11.5	24	6.35	1.51	0	1	1	0	0
94	1	1	77	1.68	72	25.51	3	1	1	0	0	0	0	1	0	1	0	0	0	0	0	0	1	7.51	88.4	6.64	<0.05	16.65	3.78	111	34.9	299	6.8	40	8.8	5.5	33	30	5.1	91	12.6	29.3	5.78	0.81	0	1	0	0	1
95	1	1	72	1.72	72	24.34	3	1	0	0	1	0	0	1	0	1	0	0	0	0	0	0	1	4.95	73	3.61	<0.05	73.7	4.54	132	40.1	177	21.4	39	7.2	2.5	28	19	4.9	95	11.7	28.1	6.82	NA	0	1	0	0	0
96	1	1	50	1.68	74	26.22	3	0	1	0	1	0	0	1	0	0	0	0	0	0	0	0	1	6.97	72.4	5.05	<0.05	13.4	4.99	144	42.9	256	18.2	40	10.6	8.3	16	26	3.7	55	11.3	24.9	4.42	0.11	0	1	0	0	0
97	1	0	70	1.65	75	27.55	3	0	0	0	1	0	0	0	0	1	0	0	0	0	0	0	5	10.04	92.8	9.32	0.1	>90	4.08	120	37.7	340	3.9	39	7.9	5.1	12	20	7.9	63	11.4	20.2	3.12	2.3	0	1	0	1	1
98	1	1	55	1.65	75	27.55	3	1	1	0	0	0	0	1	0	1	0	1	0	0	0	1	5	10.93	62.7	6.85	0.02	24.74	4.21	131	41	391	28.5	40	12.4	0.9	41	26	5.1	44	12.5	27.6	4.64	1.29	0	1	0	0	0
99	1	1	71	1.67	75	26.89	3	0	0	0	1	0	0	1	0	1	0	0	0	0	0	0	4	7.06	88.1	6.22	0.04	11.5	3.51	120	34.7	321	2.5	40	7.8	4.1	19	29	5.4	103	11.7	25.6	4.31	2.19	1	1	0	0	0
100	1	1	73	1.7	75	25.95	3	1	0	0	1	0	0	0	0	1	0	0	0	0	0	0	1	8.14	71.6	5.83	<0.05	12.43	4.43	141	41.6	218	15.5	38	13.6	3.5	46	28	3.4	69	12.9	28.6	4.12	0.55	0	0	1	0	0
101	1	1	62	1.74	75	24.77	3	0	0	0	1	0	0	1	0	1	0	0	0	0	0	0	1	10.2	78.3	7.99	0.07	24.4	4.4	126	37.2	331	15.8	37	4.5	2.2	24	17	5.5	66	11.7	23.2	6.47	0.26	0	0	0	0	1
102	1	1	59	1.77	75	23.94	2	0	0	0	1	0	0	1	1	1	1	0	0	0	0	0	1	7.37	94.4	6.96	<0.05	NA	4.73	149	44.3	216	3.8	47	11.1	3.1	28	16	7	55	11.4	24.2	2.98	NA	0	1	0	0	0
103	1	1	55	1.7	76	26.3	3	1	0	0	1	0	0	1	0	1	0	0	0	0	1	0	4	12.69	80.7	10.24	0.04	22	4.69	150	41.4	260	12.1	45	10.8	0.6	62	38	5.1	63	12.2	21.4	5.92	0.28	1	1	0	0	0
104	1	1	51	1.7	76	26.3	3	0	0	0	1	0	0	1	1	0	0	0	0	0	0	0	4	7.02	90.5	6.35	0.06	35.6	3.04	100	29.5	165	2.7	37	4.9	1	25	14	6.9	60	11.3	25.9	5.1	0.35	0	0	0	0	1
105	1	0	78	1.6	81	31.64	4	0	0	0	1	0	0	0	0	0	0	0	0	0	0	0	4	15.6	92.9	14.49	0.29	27.98	3.6	100	31.1	209	2.1	32	2.8	0.7	15	11	5.3	44	11.6	24	5.62	1.23	0	1	0	1	1
106	1	1	54	1.68	90	31.89	4	1	0	0	0	0	0	1	0	0	0	0	0	0	0	0	3	16.22	89.9	14.58	5.34	>90	4.74	115	34.9	407	5	29	13.9	9.9	58	68	13.8	104	13.6	1.17	8.6	1.37	0	1	1	0	1
[truncated: 15 more columns]
